# Supplementary material for: Combining Transcriptome and Hormone-Targeted Metabolome Analyses to Dissect the Regulatory Mechanisms Underlying Wheat Peduncle Elongation
Source: Plants (Basel). 2025 May 25;14(11):1611. doi: 10.3390/plants14111611 (PMC12158073; doi:10.3390/plants14111611)
Supplement: Supplementary file 1 [file plants-14-01611-s001.zip › Tables S1-S7.xlsx]

## Sheet: S1
Table S1 Comparison of sequencing data with reference genomes
Sample	Clean reads	Clean bases	Total mapped	Uniquely mapped
M1	104966216	15563555746	98319793(93.67%)	90290194(86.02%)
M2	105556598	15685229905	99194331(93.97%)	91360792(86.55%)
M3	99442044	14753993100	93244158(93.77%)	85731992(86.21%)
W1	119139938	17700584075	112173928(94.15%)	103284498(86.69%)
W2	98782676	14653735040	93084543(94.23%)	85577314(86.63%)
W3	102459292	15055543698	96621731(94.3%)	87719920(85.61%)
M4	105098550	15616572150	99385507(94.56%)	91662710(87.22%)
M5	96441496	14364361720	90721762(94.07%)	84148768(87.25%)
M6	115575598	17212072946	109139758(94.43%)	101103606(87.48%)
W4	106936918	15915257428	100721226(94.19%)	92636302(86.63%)
W5	100773476	14997415142	95082783(94.35%)	87499588(86.83%)
W6	113027924	16812308103	106471773(94.2%)	97697346(86.44%)

## Sheet: S2
Table S2 Main enrichment pathways from four different comparisons, refer to KEGG database
Sample pair	Pathway	KO ID	Padjust
MS1_VS_WS1	Phenylpropanoid biosynthesis	map00940	3.62e-29
	Phenylalanine metabolism	map00360	7.97e-11
	MAPK signaling pathway - plant	map04016	9.86e-11
	Glyoxylate and dicarboxylate metabolism	map00630	1.5e-10
	Cyanoamino acid metabolism	map00460	1.75e-10
	Biosynthesis of various plant secondary metabolites	map00999	3.14e-10
	Plant-pathogen interaction	map04626	7.34e-10
	Stilbenoid, diarylheptanoid and gingerol biosynthesis	map00945	1.45e-09
	Flavonoid biosynthesis	map00941	6.49e-09
	Cutin, suberine and wax biosynthesis	map00073	3.94e-08
	Amino sugar and nucleotide sugar metabolism	map00520	1.54e-07
	Starch and sucrose metabolism	map00500	2.02e-07
	Glutathione metabolism	map00480	3.86e-07
	Benzoxazinoid biosynthesis	map00402	6.5e-07
	Linoleic acid metabolism	map00591	8.01e-07
	Carbon fixation in photosynthetic organisms	map00710	1.38e-06
	Tyrosine metabolism	map00350	4.88e-06
	Tryptophan metabolism	map00380	0.000121
	Cysteine and methionine metabolism	map00270	0.000248
	Diterpenoid biosynthesis	map00904	0.000313
MS2_VS_WS2	Phenylpropanoid biosynthesis	map00940	1.18e-19
	Flavonoid biosynthesis	map00941	1e-16
	Biosynthesis of various plant secondary metabolites	map00999	9.42e-14
	Photosynthesis - antenna proteins	map00196	3.03e-13
	Phenylalanine, tyrosine and tryptophan biosynthesis	map00400	7.48e-12
	Stilbenoid, diarylheptanoid and gingerol biosynthesis	map00945	2.6e-10
	One carbon pool by folate	map00670	3.64e-10
	Phenylalanine metabolism	map00360	4.81e-09
	Other glycan degradation	map00511	3.07e-06
	Glycine, serine and threonine metabolism	map00260	4.43e-05
	Starch and sucrose metabolism	map00500	7.88e-05
	Fatty acid degradation	map00071	0.000149
	Cysteine and methionine metabolism	map00270	0.000153
	Cyanoamino acid metabolism	map00460	0.000154
	Plant-pathogen interaction	map04626	0.0003
	Glycerophospholipid metabolism	map00564	0.000724
	Amino sugar and nucleotide sugar metabolism	map00520	0.001379
	Glyoxylate and dicarboxylate metabolism	map00630	0.001484
	Glutathione metabolism	map00480	0.003882
	Tyrosine metabolism	map00350	0.006048
MS2_VS_MS1	Phenylpropanoid biosynthesis	map00940	9.05e-18
	Photosynthesis - antenna proteins	map00196	1.02e-17
	Carbon fixation in photosynthetic organisms	map00710	5.86e-16
	DNA replication	map03030	7.07e-16
	Amino sugar and nucleotide sugar metabolism	map00520	1.09e-13
	Glycolysis / Gluconeogenesis	map00010	3.91e-13
	Glyoxylate and dicarboxylate metabolism	map00630	1.81e-12
	Cutin, suberine and wax biosynthesis	map00073	6.62e-10
	Glycerolipid metabolism	map00561	6.96e-10
	Fatty acid degradation	map00071	8.69e-10
	Glycerophospholipid metabolism	map00564	1.21e-09
	Sphingolipid metabolism	map00600	9.26e-07
	Valine, leucine and isoleucine degradation	map00280	1.42e-06
	Biosynthesis of various plant secondary metabolites	map00999	3.11e-06
	Base excision repair	map03410	1.38e-05
	alpha-Linolenic acid metabolism	map00592	1.4e-05
	Starch and sucrose metabolism	map00500	1.6e-05
	Pyruvate metabolism	map00620	1.75e-05
	Other glycan degradation	map00511	1.81e-05
	Phenylalanine metabolism	map00360	2.01e-05
WS2_VS_WS1	Phenylpropanoid biosynthesis	map00940	2.64e-15
	Photosynthesis - antenna proteins	map00196	6.28e-14
	Cutin, suberine and wax biosynthesis	map00073	1.2e-10
	Amino sugar and nucleotide sugar metabolism	map00520	1.42e-10
	DNA replication	map03030	1.27e-09
	Glycerophospholipid metabolism	map00564	3.77e-09
	Glycolysis / Gluconeogenesis	map00010	5.61e-09
	Starch and sucrose metabolism	map00500	2.19e-08
	Fatty acid degradation	map00071	2.35e-08
	Biosynthesis of various plant secondary metabolites	map00999	3.84e-08
	Glycerolipid metabolism	map00561	1.71e-07
	Glyoxylate and dicarboxylate metabolism	map00630	2.49e-07
	One carbon pool by folate	map00670	3.86e-06
	Pyrimidine metabolism	map00240	4.59e-06
	Base excision repair	map03410	8.61e-06
	Glycosaminoglycan degradation	map00531	1.16e-05
	Flavonoid biosynthesis	map00941	1.21e-05
	Phenylalanine metabolism	map00360	2.96e-05
	Valine, leucine and isoleucine degradation	map00280	3.02e-05
	Cyanoamino acid metabolism	map00460	5.23e-05

## Sheet: S3
		Table S3 Date table for 41 measured hormone metabolites
SN	Abbreviations	English Name	Retention time	The content of metabolites (ng/mg)												RSD
				M1	M2	M3	W1	W2	W3	M4	M5	M6	W4	W5	W6
1	4-CPA	4-Chlorophenoxyacetic acid	4.55	0.0009656	0.000692302	0.00118011	0.000396154	0.000144972	0.000216466	5.15385e-05	3.33585e-05	8.47843e-05	9.22308e-05	6.69907e-05	0	0.0317711
2	5-NG	2-Methoxy-5-nitrophenol sodium salt	3.87	0	0	0	0	0	0	0	0	0	0	0	0	0.011445
3	ABA	(+)-Abscisic acid	4.61	0.00992832	0.00892732	0.0082954	0.00916146	0.00914445	0.0101299	0.0216087	0.0193371	0.0213788	0.039096	0.0362149	0.0401714	0.0165214
4	BR	Brassinolide	8.49	0	0	0	0	0	0	0	0	0	0	0	0	0.079051
5	GA1	Gibberellin A1	3.48	0	0	0	0	0	0	0	0	0	0	0	0	0.0241116
6	GA24	Gibberellin A24	7.3	0	0	0	0	0	0	0	0	0	0	0	0	0.0348769
7	GA3	Gibberellin A3	3.3	0.00275744	0.00266	0.00235073	0.00758246	0.00686901	0.00666524	0.00135246	0.00131698	0.00136675	0.00111608	0.00127073	0.00133608	0.0240861
8	GA4	Gibberellin A4	6.6	0.00460248	0.0042283	0.00318161	0.00343462	0.00390729	0.002872	0.00239938	0.00212347	0.00344612	0.00281	0.00208493	0.00266851	0.0416294
9	GA8	Gibberellin A8	2.25	0.00172752	0.00148936	0.00125996	0.00197962	0.00198938	0.00208249	0.00145985	0.00144113	0.00111671	0.000904077	0.00135103	0.00137552	0.0699857
10	GA9	Gibberellin A9	7.42	0	0	0	0	0	0	0	0	0	0	0	0	0.0295495
11	JA	jasmonic acid	5.38	0.119375	0.105342	0.10285	0.0213856	0.0197397	0.0212834	0.0221227	0.0208757	0.0214606	0.0317119	0.0307279	0.0335926	0.0239369
12	MH	Maleic hydrazide	1.16	0.00604488	0.00360619	0.00511178	0.00660862	0.00643215	0.00733639	0.005426	0.00727736	0.00574204	0.00573985	0.00501518	0.00624048	0.0229264
13	DPU	N,N'-Diphenylurea	5.69	0.00046192	0.000394038	0.000419514	0.000148769	0.00016314	0.000156583	0	0	0	0	0	0	0.0575723
14	SA	Sallcylic acid	3.56	0.186476	0.167862	0.162888	0.0184093	0.0187965	0.0192323	0.149352	0.146159	0.148712	0.127018	0.125825	0.138886	0.038935
15	TDZ	Thidiazuron	4.96	0	0	0	0	0	0	0	0	0	0	0	0	0.0839633
16	GA7	Gibberellin A7	6.29	0.0834248	0.073919	0.0743391	0.159745	0.161959	0.168193	0.0924888	0.0876947	0.0936151	0.116403	0.110024	0.12002	0.0956373
17	IPA	3-Indolepropionic acid	4.59	0	0	0	0	0	0	0	0	0	0	0	0	0.0193624
18	1-NAD	1-Naphthaleneacetamide	4.52	0	0	0	0	0	0	0	0	0	0	0	0	0.0193747
19	6-BA	N6-Benzyladenine	4.34	0	0	0	0	0	0	0	0	0	0	0	0	0.036591
20	6-KT	Kinetin	3.29	0	0	0	0	0	0	0	0	0	0	0	0	0.0260285
21	CIPC	Chlorpropham	7.09	0	0	0	0	0	0	0	0	0	0	0	0	0.0391319
22	cZ	cis-Zeatin	2.43	0.00280072	0.00262823	0.00257742	0.000972	0.000971963	0.00100381	0.00117562	0.00112174	0.00120525	0.00184223	0.00177092	0.00190408	0.052881
23	cZR	cis-Zeatin-riboside	2.95	0.731601	0.697907	0.669199	0.67322	0.660582	0.673347	0.690328	0.662257	0.69581	0.867855	0.809086	0.911402	0.0518059
24	DZ	dihydrozeatin	2.26	4.872e-05	3.26038e-05	3.0729e-05	2.42308e-05	1.27103e-05	1.61553e-05	1.91538e-05	2.24906e-05	1.99216e-05	4.75385e-05	4.88224e-05	3.57228e-05	0.0441618
25	IZAA	Ethychlozate	6.36	0	0	0	0	0	0	0	0	0	0	0	0	0.0111121
26	IAA	Indole-3-acetic acid	3.96	0.00544592	0.0055526	0.0057126	0.005942	0.00564277	0.00579837	0.0101549	0.00992211	0.00994196	0.0123515	0.011313	0.0129253	0.0213442
27	IAAla	N-(3-Indolylacetyl)-L-alanine	3.41	0.00128096	0.0011523	0.00124905	0.000578846	0.000756486	0.00103464	0.00269069	0.00308068	0.00297592	0.00158746	0.00162019	0.000949782	0.0812688
28	IAAsp	Indole-3-acetyl-L-aspartic Acid	2.73	0.00208784	0.00132883	0.00104718	0.000447923	0.000485832	0.000412117	0.00144215	0.000971321	0.00104463	0.00139869	0.00120733	0.00123255	0.0312768
29	IALeu	N-(3-Indolylacetyl)-L-leucine	5.38	0	0	0	0	0	0	0	0	0	0	0	0	0.0214489
30	IAPhe	N-(3-Indolylacetyl)-L-phenylalanine	5.54	0	0	0	0	0	0	0	0	0	0	0	0	0.0224802
31	IATrp	Indole-3-acetyl-L-tryptophan	5.24	5.288e-05	1.11698e-05	2.88598e-05	3.56923e-05	5.07664e-05	3.11456e-05	0	0	0	0	0	0	0.0540742
32	IBA	3-Indolebutyric acid	5.18	0.00056832	0.000608377	0.000567103	0	0	0	0	0	0	0	0	0	0.0352329
33	iP	N6-isopentenyladenine	4.38	0.0006648	0.000644151	0.000630056	0.000789846	0.000687626	0.000745631	0.000487308	0.000412226	0.000488941	0.000415385	0.00042871	0.000403881	0.00776146
34	iPR	N6-(Δ2-Isopentenyl)adenosine	4.69	0.00915264	0.00859457	0.0082388	0.0187353	0.0179075	0.0187605	0.0227854	0.0220115	0.0220871	0.0266146	0.0251439	0.0278471	0.0178458
35	MeJA	Methyl Jasmonate	6.54	0.00344328	0.00320868	0.00285054	0.00235469	0.00191783	0.00206757	0	0	0	0	0	0	0.0207556
36	mT	meta-TOPOLIN	3.06	6.8e-05	7.16226e-05	6.10093e-05	0.000139538	0.000128673	0.000133282	0	0	0	0	0	0	0.11155
37	OPDA	12-oxoPhytodienoicAcid	8.53	0.401718	0.385665	0.395881	0.0595446	0.0569987	0.0606601	0.00827192	0.00829683	0.00824141	0.0164803	0.0155674	0.0176305	0.0259851
38	PP333	Paclobutrazol	6.87	0.00143864	0.00147721	0.00155761	0.00204092	0.00172658	0.00189685	0.00212185	0.00194891	0.00197255	0.00148062	0.00142961	0.00164404	0.0642489
39	tZ	trans-Zeatin	2.16	0.0071256	0.00718702	0.00651028	0.00332569	0.00327469	0.00335984	0.00142338	0.00127985	0.00143796	0.00262669	0.00235656	0.00264689	0.132097
40	tZR	trans-Zeatin-riboside	2.73	0.0289224	0.0264399	0.0251495	0.0198332	0.0203851	0.0205284	0.0129952	0.0136463	0.0135686	0.0214864	0.0201673	0.0223223	0.0110594
41	UCZ	Uniconazole	7.76	0.00013592	0.000107472	7.59626e-05	6.07692e-05	3.3271e-05	1.70874e-05	6.40769e-05	3.66792e-05	3.38039e-05	1.16154e-05	5.68224e-06	1.24356e-05	0.0365776

## Sheet: S4
Table S4 Differential expression of auxin-related genes
Gene_id	Sample pair	FC	Log2FC	Pvalue	Padjust	Significant	Regulate	M	W	KO_id	KO_name	Pathway_id	NR_description
TraesCS5A03G1011900	MS1_VS_WS1	0.481	-1.05584	2.15944e-06	1.22107e-05	yes	down	0.296667	0.613333	K11817	AAO1_2	map00380	indole-3-acetaldehyde oxidase-like [Triticum aestivum]
TraesCS5A03G1012900	MS1_VS_WS1	2.611	1.38452	5.87201e-60	3.06456e-58	yes	up	3.47333	1.33333	K11817	AAO1_2	map00380	probable aldehyde oxidase 2 [Triticum aestivum]
TraesCS5B03G1057900	MS1_VS_WS1	0.259	-1.9498	0.000868472	0.00327218	yes	down	0.0333333	0.13	K11817	AAO1_2	map00380	LOW QUALITY PROTEIN: hypothetical protein CFC21_055439 [Triticum aestivum]
TraesCS5B03G1058700	MS1_VS_WS1	2.055	1.03948	0.000101192	0.000450353	yes	up	0.32	0.156667	K11817	AAO1_2	map00380	indole-3-acetaldehyde oxidase-like [Triticum aestivum]
TraesCS3B03G0014300	MS1_VS_WS1	2.377	1.24912	1.57981e-37	4.78075e-36	yes	up	6.94	3.85667	K00626	ACAT, atoB	map00380	acetyl-CoA acetyltransferase, cytosolic 1-like [Triticum dicoccoides]
TraesCS2B03G1034100	MS1_VS_WS1	0.293	-1.76858	1.0562e-36	3.10916e-35	yes	down	1.10333	3.75667	K00128	ALDH	map00380	aldehyde dehydrogenase family 3 member F1-like isoform X2 [Triticum aestivum]
TraesCS5B03G0328600	MS1_VS_WS1	0.245	-2.02966	7.02438e-06	3.71144e-05	yes	down	0.116667	0.48	K00128	ALDH	map00380	aldehyde dehydrogenase family 3 member H1-like [Triticum aestivum]
TraesCS6A03G0768200LC	MS1_VS_WS1	8.537	3.0937	0.0115051	0.0333756	yes	up	0.18	0.0233333	K00128	ALDH	map00380	aldehyde dehydrogenase family 2 member B7, mitochondrial-like [Triticum dicoccoides]
TraesCS6B03G0823100	MS1_VS_WS1	0.387	-1.37082	4.18025e-09	3.14912e-08	yes	down	0.5	1.3	K00128	ALDH	map00380	aldehyde dehydrogenase family 3 member F1-like [Triticum aestivum]
TraesCS1B03G1283900LC	MS1_VS_WS1	4197.83	12.0354	2.06346e-24	3.99192e-23	yes	up	11.7	0	K22588	ASMT	map00380	acetylserotonin O-methyltransferase 1-like [Triticum aestivum]
TraesCS1B03G1284300	MS1_VS_WS1	441.288	8.78558	2.77292e-13	2.91876e-12	yes	up	1.23667	0	K22588	ASMT	map00380	acetylserotonin O-methyltransferase 1-like [Triticum aestivum]
TraesCS1B03G1284400	MS1_VS_WS1	108.639	6.7634	5.99573e-08	4.03395e-07	yes	up	0.733333	0.00666667	K22588	ASMT	map00380	acetylserotonin O-methyltransferase 1-like [Triticum aestivum]
TraesCS1D03G0033000	MS1_VS_WS1	0.461	-1.11823	0.0152142	0.0425828	yes	down	0.23	0.496667	K22588	ASMT	map00380	acetylserotonin O-methyltransferase 1-like [Triticum aestivum]
TraesCS4B03G0980700	MS1_VS_WS1	77101.7	16.2345	3.45309e-43	1.2176e-41	yes	up	265.173	0	K22588	ASMT	map00380	acetylserotonin O-methyltransferase 3-like [Triticum aestivum]
TraesCS4B03G0980800	MS1_VS_WS1	199.16	7.63778	8.19284e-10	6.61054e-09	yes	up	0.646667	0	K22588	ASMT	map00380	acetylserotonin O-methyltransferase 3-like [Triticum aestivum]
TraesCS5B03G0726700	MS1_VS_WS1	0.128	-2.96828	5.46721e-18	7.7477e-17	yes	down	0.226667	1.78667	K22588	ASMT	map00380	acetylserotonin O-methyltransferase 2-like [Triticum aestivum]
TraesCSU03G0546600	MS1_VS_WS1	54.603	5.7709	4.49399e-05	0.000211436	yes	up	21.1133	0	K22588	ASMT	map00380	hypothetical protein CFC21_009568 [Triticum aestivum]
TraesCS6A03G0223000	MS1_VS_WS1	3.824	1.93522	6.2596e-05	0.000288103	yes	up	0.333333	0.0866667	K24541	CYP71P1	map00380	tryptamine 5-hydroxylase-like [Triticum dicoccoides]
TraesCS6B03G0312400	MS1_VS_WS1	227.098	7.82717	2.02713e-20	3.24675e-19	yes	up	2.95	0.01	K24541	CYP71P1	map00380	tryptamine 5-hydroxylase-like [Triticum aestivum]
TraesCS6D03G0181300	MS1_VS_WS1	156.549	7.29047	2.04045e-09	1.58828e-08	yes	up	0.763333	0.00333333	K24541	CYP71P1	map00380	tryptamine 5-hydroxylase [Aegilops tauschii subsp. strangulata]
TraesCS1D03G0116200	MS1_VS_WS1	39.91	5.31869	0.00054174	0.00212479	yes	up	0.0966667	0	K01593	DDC, TDC	map00380	tryptophan decarboxylase 1 [Aegilops tauschii subsp. strangulata]
TraesCS2A03G1201200	MS1_VS_WS1	0.062	-4.02249	8.03878e-05	0.000363839	yes	down	0.0133333	0.22	K01593	DDC, TDC	map00380	tryptophan decarboxylase 1-like [Triticum aestivum]
TraesCS2D03G1064000	MS1_VS_WS1	0.072	-3.80175	9.53389e-50	3.96631e-48	yes	down	0.256667	3.58	K01593	DDC, TDC	map00380	tyrosine decarboxylase 1-like [Triticum aestivum]
TraesCS2D03G1156700	MS1_VS_WS1	25.375	4.66531	0.0011643	0.004283	yes	up	0.12	0.00333333	K01593	DDC, TDC	map00380	tryptophan decarboxylase 1-like [Triticum aestivum]
TraesCS4A03G1070400	MS1_VS_WS1	4.172	2.06058	2.06951e-166	4.47167e-164	yes	up	15.2833	3.67333	K01593	DDC, TDC	map00380	tryptophan decarboxylase 1-like [Triticum aestivum]
TraesCS4A03G1070500	MS1_VS_WS1	5.449	2.44604	7.53114e-24	1.42307e-22	yes	up	1.68333	0.306667	K01593	DDC, TDC	map00380	tryptophan decarboxylase 1-like [Triticum aestivum]
TraesCS7A03G0133200	MS1_VS_WS1	19.427	4.27999	6.43614e-05	0.000295631	yes	up	2.71333	0.14	K01593	DDC, TDC	map00380	tryptophan decarboxylase 1-like [Triticum aestivum]
TraesCS7D03G0120600	MS1_VS_WS1	3.876	1.95446	4.86247e-79	3.58094e-77	yes	up	7.77667	2.00333	K01593	DDC, TDC	map00380	tryptophan decarboxylase 1-like [Triticum aestivum]
TraesCS7D03G1269200	MS1_VS_WS1	294.655	8.20288	1.72762e-11	1.59598e-10	yes	up	0.716667	0	K01593	DDC, TDC	map00380	tryptophan decarboxylase 1 [Aegilops tauschii subsp. strangulata]
TraesCSU03G0334900LC	MS1_VS_WS1	24.504	4.61492	0.00860131	0.025855	yes	up	0.103333	0	K01593	DDC, TDC	map00380	tryptophan decarboxylase 1-like [Triticum dicoccoides]
TraesCS1B03G0216400	MS1_VS_WS1	0.369	-1.43904	7.11166e-33	1.84931e-31	yes	down	2.21	6.01	K00382	DLD, lpd, pdhD	map00380	dihydrolipoyl dehydrogenase 1, mitochondrial-like [Triticum aestivum]
TraesCS1D03G0151500	MS1_VS_WS1	0.435	-1.1995	4.82614e-90	4.30801e-88	yes	down	11.88	27.3167	K00382	DLD, lpd, pdhD	map00380	dihydrolipoyl dehydrogenase 1, mitochondrial-like [Triticum aestivum]
TraesCS2B03G0115100	MS1_VS_WS1	0.333	-1.58603	3.75942e-169	8.29415e-167	yes	down	9.42333	28.32	K00658	DLST, sucB	map00380	hypothetical protein CFC21_021023 [Triticum aestivum]
TraesCS1B03G1202000	MS1_VS_WS1	2.458	1.29774	1.32827e-07	8.60943e-07	yes	up	1.62667	0.64	K01426	E3.5.1.4, amiE	map00380	probable amidase At4g34880 [Triticum aestivum]
TraesCS2A03G0049800LC	MS1_VS_WS1	2.978	1.57423	2.03234e-141	3.49149e-139	yes	up	45.1067	15.6633	K01426	E3.5.1.4, amiE	map00380	unnamed protein product [Triticum turgidum subsp. durum]
TraesCS2A03G0051300	MS1_VS_WS1	3.052	1.60993	4.0756e-28	9.02211e-27	yes	up	14.5867	4.58	K01426	E3.5.1.4, amiE	map00380	probable amidase At4g34880 [Triticum aestivum]
TraesCS2A03G0127000	MS1_VS_WS1	0.205	-2.2846	1.12337e-05	5.75951e-05	yes	down	0.08	0.396667	K01426	E3.5.1.4, amiE	map00380	probable amidase At4g34880 [Triticum aestivum]
TraesCS2A03G1357400	MS1_VS_WS1	3.694	1.88512	2.26082e-91	2.06022e-89	yes	up	12.6233	3.43	K01426	E3.5.1.4, amiE	map00380	amidase 1-like [Triticum aestivum]
TraesCS2B03G0073600	MS1_VS_WS1	2.258	1.17499	0.0001176	0.000517685	yes	up	0.936667	0.42	K01426	E3.5.1.4, amiE	map00380	hypothetical protein CFC21_020846 [Triticum aestivum]
TraesCS2D03G0052200	MS1_VS_WS1	3.149	1.6547	1.76787e-47	6.93618e-46	yes	up	6.39333	2.04	K01426	E3.5.1.4, amiE	map00380	hypothetical protein CFC21_027234 [Triticum aestivum]
TraesCS4B03G0844400	MS1_VS_WS1	0.474	-1.0767	1.48638e-69	9.4233e-68	yes	down	10.24	21.6733	K03781	katE, CAT, catB, srpA	map00380	catalase-1 [Triticum aestivum]
TraesCS4D03G0752900	MS1_VS_WS1	0.462	-1.11258	1.04567e-60	5.56817e-59	yes	down	8.00333	17.3567	K03781	katE, CAT, catB, srpA	map00380	hypothetical protein CFC21_063250 [Triticum aestivum]
TraesCS7A03G1337400	MS1_VS_WS1	145.458	7.18446	6.50114e-12	6.18851e-11	yes	up	3.29	0.02	K03781	katE, CAT, catB, srpA	map00380	hypothetical protein CFC21_100695 [Triticum aestivum]
TraesCS2B03G0141700	MS1_VS_WS1	31.851	4.99325	0.00037288	0.0015081	yes	up	2.47667	0.0566667	K22439;K13066	OMT;COMT	map00380	hypothetical protein CFC21_021143 [Triticum aestivum]
TraesCS2B03G0141800	MS1_VS_WS1	7.615	2.92884	4.26925e-72	2.82093e-70	yes	up	6.87	0.656667	K22439;K13066	OMT;COMT	map00380	hypothetical protein CFC21_021143 [Triticum aestivum]
TraesCS2B03G0142800	MS1_VS_WS1	90.686	6.5028	9.53625e-129	1.44208e-126	yes	up	14.72	0.16	K22439;K13066	OMT;COMT	map00380	tricetin 3',4',5'-O-trimethyltransferase-like [Triticum dicoccoides]
TraesCS2D03G0099000	MS1_VS_WS1	7.389	2.88531	1.46397e-24	2.85216e-23	yes	up	2.44667	0.33	K22439;K13066	OMT;COMT	map00380	tricetin 3',4',5'-O-trimethyltransferase-like [Triticum aestivum]
TraesCS3A03G1267000LC	MS1_VS_WS1	0.246	-2.02119	2.69597e-11	2.45552e-10	yes	down	0.436667	1.80667	K22439;K13066	OMT;COMT	map00380	tricetin 3',4',5'-O-trimethyltransferase-like [Triticum aestivum]
TraesCS5D03G1074800	MS1_VS_WS1	35.597	5.15366	0.00110755	0.00408958	yes	up	0.126667	0	K22439;K13066	OMT;COMT	map00380	tricetin 3',4',5'-O-trimethyltransferase [Aegilops tauschii subsp. strangulata]
TraesCS6B03G0025000	MS1_VS_WS1	6.401	2.6784	1.76441e-09	1.3807e-08	yes	up	0.93	0.143333	K22439;K13066	OMT;COMT	map00380	flavone O-methyltransferase 1-like [Triticum aestivum]
TraesCS6D03G0017800	MS1_VS_WS1	5.628	2.49251	4.59751e-05	0.000215938	yes	up	0.42	0.0766667	K22439;K13066	OMT;COMT	map00380	tricetin 3',4',5'-O-trimethyltransferase-like [Triticum aestivum]
TraesCS1A03G0277300	MS1_VS_WS1	0.227	-2.13974	2.31249e-06	1.30262e-05	yes	down	0.103333	0.536667	K16903	TAA1	map00380	tryptophan aminotransferase-related protein 1-like isoform X1 [Triticum dicoccoides]
TraesCS1A03G0606600	MS1_VS_WS1	3.58	1.84011	0.00111139	0.00410278	yes	up	0.296667	0.0833333	K16903	TAA1	map00380	tryptophan aminotransferase-related protein 2-like [Triticum aestivum]
TraesCS2B03G0030700	MS1_VS_WS1	2.115	1.08039	0.00391628	0.0128587	yes	up	0.543333	0.26	K11816	YUCCA	map00380	probable indole-3-pyruvate monooxygenase YUCCA9 [Triticum dicoccoides]
TraesCS3A03G0706200	MS1_VS_WS1	0.019	-5.6841	7.37057e-05	0.000335712	yes	down	0	0.133333	K11816	YUCCA	map00380	indole-3-pyruvate monooxygenase YUCCA2-like [Triticum aestivum]
TraesCS3D03G0648800	MS1_VS_WS1	0.107	-3.22644	0.00485853	0.0155972	yes	down	0.0166667	0.146667	K11816	YUCCA	map00380	indole-3-pyruvate monooxygenase YUCCA2 [Aegilops tauschii subsp. strangulata]
TraesCS4A03G0782000	MS1_VS_WS1	0.025	-5.32363	1.64771e-06	9.44759e-06	yes	down	0.01	0.4	K11816	YUCCA	map00380	unnamed protein product [Triticum turgidum subsp. durum]
TraesCS5B03G1370600	MS1_VS_WS1	0.245	-2.02641	1.32733e-07	8.60389e-07	yes	down	0.16	0.656667	K11816	YUCCA	map00380	hypothetical protein CFC21_075268 [Triticum aestivum]
TraesCS5D03G1228800LC	MS1_VS_WS1	0.229	-2.12638	0.000710399	0.00272032	yes	down	0.07	0.303333	K11816	YUCCA	map00380	probable indole-3-pyruvate monooxygenase YUCCA9 [Aegilops tauschii subsp. strangulata]
TraesCS7D03G0088000	MS1_VS_WS1	0.402	-1.31597	0.000964532	0.00360251	yes	down	0.116667	0.296667	K11816	YUCCA	map00380	uncharacterized protein LOC123165125 isoform X1 [Triticum aestivum]
TraesCSU03G0041100	MS1_VS_WS1	3.033	1.60064	6.88015e-14	7.56332e-13	yes	up	3.46667	1.13667	K11816	YUCCA	map00380	hypothetical protein CFC21_045450 [Triticum aestivum]
TraesCSU03G0061000LC	MS1_VS_WS1	0.236	-2.08359	7.38929e-05	0.000336492	yes	down	0.0966667	0.4	K11816	YUCCA	map00380	putative receptor-like protein kinase At1g72540 [Triticum aestivum]
TraesCS2A03G0939400	MS2_VS_WS2	4.01	2.00373	0.000521727	0.00196565	yes	up	0.356667	0.0966667	K00128	ALDH	map00380	aldehyde dehydrogenase family 3 member F1-like isoform X4 [Triticum aestivum]
TraesCS1A03G0163300	MS2_VS_WS2	2.256	1.17397	9.19833e-115	6.53019e-113	yes	up	57.94	27.8767	K00382	DLD, lpd, pdhD	map00380	dihydrolipoyl dehydrogenase 1, mitochondrial-like [Triticum aestivum]
TraesCS1B03G0216400	MS2_VS_WS2	2.66	1.41149	2.96422e-74	1.4089e-72	yes	up	17.99	7.34333	K00382	DLD, lpd, pdhD	map00380	dihydrolipoyl dehydrogenase 1, mitochondrial-like [Triticum aestivum]
TraesCS2B03G0115100	MS2_VS_WS2	0.258	-1.9518	2.38516e-104	1.54451e-102	yes	down	4.65667	19.5367	K00658	DLST, sucB	map00380	hypothetical protein CFC21_021023 [Triticum aestivum]
TraesCS2A03G0049800LC	MS2_VS_WS2	3.648	1.86716	5.0547e-07	2.87483e-06	yes	up	1.75	0.573333	K01426	E3.5.1.4, amiE	map00380	unnamed protein product [Triticum turgidum subsp. durum]
TraesCS2A03G0127000	MS2_VS_WS2	0.021	-5.54514	1.09738e-06	6.01041e-06	yes	down	0.01	0.476667	K01426	E3.5.1.4, amiE	map00380	probable amidase At4g34880 [Triticum aestivum]
TraesCS2A03G1357400	MS2_VS_WS2	7.804	2.96429	0	0	yes	up	33.0167	4.58	K01426	E3.5.1.4, amiE	map00380	amidase 1-like [Triticum aestivum]
TraesCS2B03G0076500	MS2_VS_WS2	99.11	6.63095	1.65499e-06	8.8763e-06	yes	up	0.366667	0	K01426	E3.5.1.4, amiE	map00380	probable amidase At4g34880 [Triticum aestivum]
TraesCS2B03G0076800	MS2_VS_WS2	62.058	5.95554	5.13088e-05	0.000227227	yes	up	0.203333	0	K01426	E3.5.1.4, amiE	map00380	hypothetical protein CFC21_020861 [Triticum aestivum]
TraesCS2D03G0052100	MS2_VS_WS2	0.276	-1.85819	5.20065e-08	3.2727e-07	yes	down	0.276667	1.08667	K01426	E3.5.1.4, amiE	map00380	probable amidase At4g34880 [Triticum aestivum]
TraesCS2D03G0052200	MS2_VS_WS2	4.278	2.0971	0.00113409	0.00401768	yes	up	0.3	0.0733333	K01426	E3.5.1.4, amiE	map00380	hypothetical protein CFC21_027234 [Triticum aestivum]
TraesCS3D03G0807200	MS2_VS_WS2	2.257	1.17427	4.87156e-12	4.23223e-11	yes	up	3.41	1.64333	K01426	E3.5.1.4, amiE	map00380	probable amidase At4g34880 [Aegilops tauschii subsp. strangulata]
TraesCS2A03G1201000	MS2_VS_WS2	0.039	-4.68139	0.0160484	0.0433365	yes	down	0	0.07	K01593	DDC, TDC	map00380	tryptophan decarboxylase 1-like [Triticum aestivum]
TraesCS2D03G1064000	MS2_VS_WS2	32.3	5.01347	9.95273e-33	2.16897e-31	yes	up	2.42333	0.0833333	K01593	DDC, TDC	map00380	tyrosine decarboxylase 1-like [Triticum aestivum]
TraesCS4A03G1070500	MS2_VS_WS2	91.882	6.52171	2.41306e-06	1.26803e-05	yes	up	0.203333	0	K01593	DDC, TDC	map00380	tryptophan decarboxylase 1-like [Triticum aestivum]
TraesCS4D03G0844900	MS2_VS_WS2	2.284	1.19137	0.00024708	0.000984798	yes	up	1.32	0.623333	K01593	DDC, TDC	map00380	tryptophan decarboxylase 1-like [Triticum aestivum]
TraesCS6B03G0041100	MS2_VS_WS2	1163.7	10.1845	1.80329e-17	2.18705e-16	yes	up	2.59333	0	K01593	DDC, TDC	map00380	tyrosine decarboxylase 1-like [Triticum aestivum]
TraesCS6D03G0030800	MS2_VS_WS2	56.037	5.80831	0.00016478	0.000675375	yes	up	0.153333	0	K01593	DDC, TDC	map00380	tyrosine decarboxylase 1-like [Triticum aestivum]
TraesCS7A03G0935300	MS2_VS_WS2	3.744	1.90469	0.00610808	0.0184739	yes	up	0.25	0.0733333	K01593	DDC, TDC	map00380	tryptophan decarboxylase 1-like [Triticum dicoccoides]
TraesCS6A03G0093800	MS2_VS_WS2	2.001	1.00106	0	0	yes	up	1265.12	686.783	K03781	katE, CAT, catB, srpA	map00380	catalase isozyme 2-like [Triticum aestivum]
TraesCS6B03G0133900	MS2_VS_WS2	0.229	-2.12785	0	0	yes	down	122.873	583.143	K03781	katE, CAT, catB, srpA	map00380	catalase isozyme 2-like [Triticum aestivum]
TraesCS6B03G0134000LC	MS2_VS_WS2	0.447	-1.16165	0.00344526	0.0110584	yes	down	1.05	2.52333	K03781	katE, CAT, catB, srpA	map00380	catalase [Triticum aestivum]
TraesCS7D03G0136300	MS2_VS_WS2	5.67	2.50343	9.88143e-150	9.59478e-148	yes	up	19.1	3.65667	K11816	YUCCA	map00380	probable indole-3-pyruvate monooxygenase YUCCA11 [Triticum aestivum]
TraesCSU03G0041100	MS2_VS_WS2	3.065	1.6159	3.61675e-06	1.86044e-05	yes	up	1.74	0.613333	K11816	YUCCA	map00380	hypothetical protein CFC21_045450 [Triticum aestivum]
TraesCS5A03G1012900	MS2_VS_WS2	7.661	2.93751	1.22485e-40	3.26146e-39	yes	up	1.16	0.166667	K11817	AAO1_2	map00380	probable aldehyde oxidase 2 [Triticum aestivum]
TraesCS5B03G1058900	MS2_VS_WS2	2.275	1.18603	0.0014499	0.00502692	yes	up	0.27	0.126667	K11817	AAO1_2	map00380	hypothetical protein CFC21_073874 [Triticum aestivum]
TraesCS1A03G0277300	MS2_VS_WS2	0.392	-1.34997	1.99513e-13	1.89411e-12	yes	down	1.2	3.37	K16903	TAA1	map00380	tryptophan aminotransferase-related protein 1-like isoform X1 [Triticum dicoccoides]
TraesCS1D03G0273000LC	MS2_VS_WS2	0.162	-2.62189	0.000614459	0.00228595	yes	down	0.05	0.34	K16903	TAA1	map00380	hypothetical protein CFC21_010830, partial [Triticum aestivum]
TraesCS3A03G1266900	MS2_VS_WS2	8.373	3.06582	0	0	yes	up	140.74	18.21	K22439;K13066	OMT;COMT	map00380	tricetin 3',4',5'-O-trimethyltransferase-like [Triticum aestivum]
TraesCS3A03G1267000LC	MS2_VS_WS2	9.394	3.23178	6.33456e-06	3.16511e-05	yes	up	0.773333	0.0933333	K22439;K13066	OMT;COMT	map00380	tricetin 3',4',5'-O-trimethyltransferase-like [Triticum aestivum]
TraesCS3B03G1510700	MS2_VS_WS2	76.268	6.25301	0	0	yes	up	65.55	0.923333	K22439;K13066	OMT;COMT	map00380	tricetin 3',4',5'-O-trimethyltransferase [Triticum aestivum]
TraesCS3D03G1190800	MS2_VS_WS2	17.514	4.13041	0	0	yes	up	32.7033	2.02	K22439;K13066	OMT;COMT	map00380	tricetin 3',4',5'-O-trimethyltransferase-like [Triticum aestivum]
TraesCS5D03G1074800	MS2_VS_WS2	0.013	-6.26592	7.55244e-06	3.741e-05	yes	down	0	0.32	K22439;K13066	OMT;COMT	map00380	tricetin 3',4',5'-O-trimethyltransferase [Aegilops tauschii subsp. strangulata]
TraesCS5D03G1074900	MS2_VS_WS2	0.037	-4.75156	8.91442e-05	0.000380702	yes	down	0.0133333	0.366667	K22439;K13066	OMT;COMT	map00380	tricetin 3',4',5'-O-trimethyltransferase [Aegilops tauschii subsp. strangulata]
TraesCS6B03G0025000	MS2_VS_WS2	153.235	7.25961	3.84045e-08	2.4472e-07	yes	up	0.49	0	K22439;K13066	OMT;COMT	map00380	flavone O-methyltransferase 1-like [Triticum aestivum]
TraesCS7A03G0821400	MS2_VS_WS2	5.014	2.32583	0	0	yes	up	687.953	148.867	K22439;K13066	OMT;COMT	map00380	flavone O-methyltransferase 1-like [Triticum dicoccoides]
TraesCS7B03G0680100	MS2_VS_WS2	7.04	2.81563	0	0	yes	up	315.22	48.6233	K22439;K13066	OMT;COMT	map00380	flavone O-methyltransferase 1 [Triticum aestivum]
TraesCS4A03G1164900	MS2_VS_WS2	0.01	-6.71184	6.38391e-07	3.58217e-06	yes	down	0	0.436667	K22588	ASMT	map00380	acetylserotonin O-methyltransferase 1-like [Triticum aestivum]
TraesCS4B03G0980700	MS2_VS_WS2	61.998	5.95416	5.4054e-05	0.000238495	yes	up	0.2	0	K22588	ASMT	map00380	acetylserotonin O-methyltransferase 3-like [Triticum aestivum]
TraesCS5B03G0726700	MS2_VS_WS2	4.871	2.28419	0.0150657	0.0409899	yes	up	0.226667	0.05	K22588	ASMT	map00380	acetylserotonin O-methyltransferase 2-like [Triticum aestivum]
TraesCS2D03G0767800	MS2_VS_WS2	2.049	1.03493	1.09745e-05	5.33217e-05	yes	up	2.11333	1.12333	K23947	DAO	map00380	2-oxoglutarate-dependent dioxygenase DAO-like [Triticum aestivum]
TraesCS6A03G0223000	MS2_VS_WS2	0.168	-2.57266	3.88024e-12	3.39164e-11	yes	down	0.153333	0.99	K24541	CYP71P1	map00380	tryptamine 5-hydroxylase-like [Triticum dicoccoides]
TraesCS6B03G0312400	MS2_VS_WS2	0.389	-1.36286	1.6273e-10	1.26578e-09	yes	down	0.863333	2.40333	K24541	CYP71P1	map00380	tryptamine 5-hydroxylase-like [Triticum aestivum]
TraesCS6D03G0181300	MS2_VS_WS2	0.165	-2.59817	2.18945e-15	2.3552e-14	yes	down	0.236667	1.54667	K24541	CYP71P1	map00380	tryptamine 5-hydroxylase [Aegilops tauschii subsp. strangulata]

## Sheet: S5
Table S5 Differential expression of gibberellins-related genes
Gene_id	Sample pair	FC	Log2FC	Pvalue	Padjust	Significant	Regulate	M	W	KO_id	KO_name	Pathway_id	NR_description
TraesCS2B03G1133600	MS1_VS_WS1	178.92	7.48317	1.90562e-09	1.48587e-08	yes	up	0.27	0	K14043	CPS4	map00904	syn-copalyl diphosphate synthase, chloroplastic [Triticum aestivum]
TraesCS2D03G0056300	MS1_VS_WS1	30.215	4.91719	0.00285923	0.00968661	yes	up	0.05	0	K14043	CPS4	map00904	hypothetical protein CFC21_027251 [Triticum aestivum]
TraesCS4D03G0432400	MS1_VS_WS1	0.469	-1.09126	4.54965e-09	3.41512e-08	yes	down	0.85	1.81667	K20666	CYP714B	map00904	cytochrome P450 714B3-like isoform X2 [Triticum aestivum]
TraesCS2B03G1133800	MS1_VS_WS1	122.815	6.94034	1.44904e-08	1.03337e-07	yes	up	0.613333	0.00666667	K16085	CYP99A2_3	map00904	cytochrome P450 99A2-like [Triticum aestivum]
TraesCS2D03G0056400	MS1_VS_WS1	118.468	6.88835	8.39162e-08	5.55568e-07	yes	up	0.29	0	K16085	CYP99A2_3	map00904	cytochrome P450 99A2-like [Triticum aestivum]
TraesCS2D03G0056600	MS1_VS_WS1	35.448	5.14763	0.00131488	0.00478503	yes	up	0.0933333	0	K16085	CYP99A2_3	map00904	cytochrome P450 99A2-like [Triticum aestivum]
TraesCS2D03G0056800	MS1_VS_WS1	38.179	5.25471	0.00071186	0.00272531	yes	up	0.0966667	0	K16085	CYP99A2_3	map00904	cytochrome P450 99A2-like [Triticum aestivum]
TraesCS2B03G1132500	MS1_VS_WS1	10.145	3.34269	3.71241e-08	2.54595e-07	yes	up	0.293333	0.03	K04121	E4.2.3.19	map00904	ent-kaur-16-ene synthase, chloroplastic-like [Triticum dicoccoides]
TraesCS2B03G1133100	MS1_VS_WS1	267.944	8.06579	3.67384e-11	3.30816e-10	yes	up	0.406667	0	K04121	E4.2.3.19	map00904	ent-kaur-16-ene synthase, chloroplastic [Triticum aestivum]
TraesCS1A03G0294800	MS1_VS_WS1	0.403	-1.30971	9.075e-06	4.71878e-05	yes	down	0.19	0.473333	K04120	E5.5.1.13	map00904	ent-copalyl diphosphate synthase 1, chloroplastic-like isoform X1 [Triticum aestivum]
TraesCS1B03G0379800	MS1_VS_WS1	0.144	-2.79912	2.66511e-12	2.61608e-11	yes	down	0.07	0.49	K04120	E5.5.1.13	map00904	ent-copalyl diphosphate synthase 1, chloroplastic-like [Triticum aestivum]
TraesCS1D03G0286900	MS1_VS_WS1	0.149	-2.74266	1.24978e-41	4.23308e-40	yes	down	0.26	1.73667	K04120	E5.5.1.13	map00904	ent-copalyl diphosphate synthase 1, chloroplastic-like [Triticum aestivum]
TraesCS7A03G1343500	MS1_VS_WS1	0.17	-2.55557	1.70793e-29	3.99074e-28	yes	down	0.24	1.39	K04120	E5.5.1.13	map00904	ent-copalyl diphosphate synthase 1, chloroplastic-like [Triticum aestivum]
TraesCS7B03G1281000	MS1_VS_WS1	0.069	-3.85435	3.22674e-23	5.9231e-22	yes	down	0.0566667	0.836667	K04120	E5.5.1.13	map00904	ent-copalyl diphosphate synthase 1, chloroplastic-like isoform X1 [Triticum aestivum]
TraesCS4D03G0198800LC	MS1_VS_WS1	115.294	6.84918	2.95731e-76	2.08136e-74	yes	up	5.79333	0.0333333	K22857;K04121	EEF1AKMT4;E4.2.3.19	map00904	hypothetical protein CFC21_010889, partial [Triticum aestivum]
TraesCS3D03G0884400	MS1_VS_WS1	5.468	2.45108	3.64585e-08	2.50259e-07	yes	up	0.616667	0.11	K05282	GA20ox	map00904	gibberellin 20 oxidase 2 [Aegilops tauschii subsp. strangulata]
TraesCS4A03G0796400	MS1_VS_WS1	0.427	-1.22747	0.0171789	0.0472935	yes	down	0.186667	0.436667	K05282	GA20ox	map00904	gibberellin 20 oxidase 1-A [Triticum aestivum]
TraesCS1A03G0827800	MS1_VS_WS1	2.269	1.18194	3.4196e-05	0.000163747	yes	up	1.12	0.49	K04125	GA2ox	map00904	gibberellin 2-beta-dioxygenase 3 [Triticum aestivum]
TraesCS1B03G0398400	MS1_VS_WS1	4.116	2.04111	0.000458185	0.00182016	yes	up	0.45	0.106667	K04125	GA2ox	map00904	gibberellin 2-beta-dioxygenase 3-like [Triticum aestivum]
TraesCS1B03G0951700	MS1_VS_WS1	2.3	1.20156	0.00272546	0.00927993	yes	up	0.493333	0.216667	K04125	GA2ox	map00904	gibberellin 2-beta-dioxygenase 3-like [Triticum aestivum]
TraesCS1B03G1133900	MS1_VS_WS1	2.313	1.20952	8.72135e-09	6.36287e-08	yes	up	2.32667	0.996667	K04125	GA2ox	map00904	gibberellin 2-beta-dioxygenase 3-like [Triticum aestivum]
TraesCS1B03G1134700	MS1_VS_WS1	4.764	2.25214	2.93627e-13	3.08543e-12	yes	up	1.18	0.25	K04125	GA2ox	map00904	gibberellin 2-beta-dioxygenase 3-like [Triticum aestivum]
TraesCS1D03G0303600	MS1_VS_WS1	2.424	1.27752	4.79079e-07	2.92692e-06	yes	up	1.6	0.67	K04125	GA2ox	map00904	gibberellin 2-beta-dioxygenase 3-like [Triticum aestivum]
TraesCS1D03G0931900	MS1_VS_WS1	5.346	2.41853	0.000318291	0.00130305	yes	up	1.3	0.25	K04125	GA2ox	map00904	gibberellin 2-beta-dioxygenase 3-like [Aegilops tauschii subsp. strangulata]
TraesCS3A03G0318200	MS1_VS_WS1	0.308	-1.69824	0.0137862	0.0390808	yes	down	0.08	0.26	K04125	GA2ox	map00904	gibberellin 2-beta-dioxygenase 3-like isoform X1 [Triticum dicoccoides]
TraesCS3D03G0316800	MS1_VS_WS1	0.36	-1.47458	0.00988262	0.0292254	yes	down	0.116667	0.32	K04125	GA2ox	map00904	gibberellin 2-beta-dioxygenase 3 [Aegilops tauschii subsp. strangulata]
TraesCS2B03G1133200	MS1_VS_WS1	3.671	1.87601	5.09613e-11	4.53511e-10	yes	up	1.39	1.57	K04122	GA3, CYP701	map00904	ent-kaurene oxidase 2-like [Triticum dicoccoides]
TraesCS3A03G0268400	MS1_VS_WS1	0.411	-1.28446	0.00251152	0.00861677	yes	down	0.223333	0.546667	K04124	GA3ox	map00904	gibberellin 3-beta-dioxygenase 2-1 [Triticum aestivum]
TraesCS3D03G0261200	MS1_VS_WS1	0.403	-1.30978	4.77799e-18	6.79303e-17	yes	down	1.44667	3.58	K04124	GA3ox	map00904	gibberellin 3-beta-dioxygenase 2-2 [Aegilops tauschii subsp. strangulata]
TraesCS4A03G1158000	MS1_VS_WS1	0.091	-3.45616	5.47155e-85	4.45183e-83	yes	down	0.466667	5.11667	K04123	KAO	map00904	ent-kaurenoic acid oxidase 1-like [Triticum aestivum]
TraesCS7A03G0062900	MS1_VS_WS1	0.05	-4.33117	6.98196e-26	1.42711e-24	yes	down	0.0766667	1.50333	K04123	KAO	map00904	ent-kaurenoic acid oxidase 1 [Triticum dicoccoides]
TraesCS7D03G0059600	MS1_VS_WS1	0.144	-2.79831	1.19982e-24	2.34408e-23	yes	down	0.24	1.66	K04123	KAO	map00904	ent-kaurenoic acid oxidase 1 isoform X2 [Triticum aestivum]
TraesCS2D03G0056900	MS1_VS_WS1	173.714	7.44057	2.31795e-09	1.79483e-08	yes	up	0.253333	0	K14046;K04121	KSL4, DTS2;E4.2.3.19	map00904	9-beta-pimara-7,15-diene synthase, chloroplastic-like [Triticum aestivum]
TraesCS1A03G0294800	MS2_VS_WS2	18.221	4.18756	1.82562e-10	1.41622e-09	yes	up	0.36	0.02	K04120	E5.5.1.13	map00904	ent-copalyl diphosphate synthase 1, chloroplastic-like isoform X1 [Triticum aestivum]
TraesCS1B03G0379800	MS2_VS_WS2	4.061	2.02175	1.8843e-09	1.34466e-08	yes	up	0.62	0.166667	K04120	E5.5.1.13	map00904	ent-copalyl diphosphate synthase 1, chloroplastic-like [Triticum aestivum]
TraesCS1D03G0286900	MS2_VS_WS2	3.891	1.96024	0.000487045	0.00184397	yes	up	0.303333	0.0833333	K04120	E5.5.1.13	map00904	ent-copalyl diphosphate synthase 1, chloroplastic-like [Triticum aestivum]
TraesCS4A03G1158000	MS2_VS_WS2	4.278	2.0969	2.07876e-19	2.78163e-18	yes	up	2.32	0.59	K04123	KAO	map00904	ent-kaurenoic acid oxidase 1-like [Triticum aestivum]
TraesCS7D03G0059600	MS2_VS_WS2	3.759	1.91037	3.98943e-05	0.000179401	yes	up	0.53	0.15	K04123	KAO	map00904	ent-kaurenoic acid oxidase 1 isoform X2 [Triticum aestivum]
TraesCS1A03G0827800	MS2_VS_WS2	27.975	4.80608	0.00143317	0.00497542	yes	up	0.143333	0.00666667	K04125	GA2ox	map00904	gibberellin 2-beta-dioxygenase 3 [Triticum aestivum]
TraesCS1B03G0398400	MS2_VS_WS2	6.458	2.69098	0.0096593	0.0277146	yes	up	0.19	0.0333333	K04125	GA2ox	map00904	gibberellin 2-beta-dioxygenase 3-like [Triticum aestivum]
TraesCS1D03G0796500	MS2_VS_WS2	46.289	5.53261	0.000396938	0.00152889	yes	up	0.22	0	K04125	GA2ox	map00904	gibberellin 2-beta-dioxygenase 3 [Aegilops tauschii subsp. strangulata]
TraesCS3A03G0318200	MS2_VS_WS2	9.169	3.19674	2.21823e-07	1.30956e-06	yes	up	0.673333	0.08	K04125	GA2ox	map00904	gibberellin 2-beta-dioxygenase 3-like isoform X1 [Triticum dicoccoides]
TraesCS3A03G0732000	MS2_VS_WS2	3.169	1.66397	5.59491e-23	8.76054e-22	yes	up	4.47	1.53	K04125	GA2ox	map00904	gibberellin 2-beta-dioxygenase 3 [Triticum dicoccoides]
TraesCS3D03G0675100	MS2_VS_WS2	2.11	1.07744	0.000199808	0.000808794	yes	up	1.28667	0.656667	K04125	GA2ox	map00904	gibberellin 2-beta-dioxygenase 3 [Aegilops tauschii subsp. strangulata]
TraesCS1B03G0763800	MS2_VS_WS2	0.22	-2.18387	3.27395e-15	3.48707e-14	yes	down	0.46	2.25333	K05282	GA20ox	map00904	gibberellin 20 oxidase 2-like [Triticum dicoccoides]
TraesCS4A03G0796400	MS2_VS_WS2	0.397	-1.33129	2.34739e-14	2.37109e-13	yes	down	1.91667	5.21333	K05282	GA20ox	map00904	gibberellin 20 oxidase 1-A [Triticum aestivum]
TraesCS2D03G0955600	MS2_VS_WS2	3.106	1.63516	2.37373e-24	3.92498e-23	yes	up	4.73	1.65333	K16085	CYP99A2_3	map00904	9-beta-pimara-7,15-diene oxidase-like [Triticum aestivum]
TraesCS2A03G0214300	MS2_VS_WS2	2.059	1.04178	2.63658e-08	1.70453e-07	yes	up	2.11333	1.12	K20666	CYP714B	map00904	cytochrome P450 714B1-like [Triticum aestivum]
TraesCS4B03G0484900	MS2_VS_WS2	0.445	-1.16799	1.02036e-93	5.99106e-92	yes	down	16.5433	40.3233	K20666	CYP714B	map00904	hypothetical protein CFC21_057697 [Triticum aestivum]
TraesCS4B03G0485000LC	MS2_VS_WS2	0.043	-4.52809	0.0129253	0.035832	yes	down	0	2.06	K20666	CYP714B	map00904	unnamed protein product [Triticum turgidum subsp. durum]
TraesCS5A03G0165800	MS2_VS_WS2	4.905	2.29433	1.03895e-05	5.0645e-05	yes	up	0.576667	0.126667	K22640	CYP92C6	map00904	trimethyltridecatetraene synthase-like [Triticum aestivum]
TraesCS5B03G0168300	MS2_VS_WS2	15.441	3.94867	4.27146e-06	2.17858e-05	yes	up	0.38	0.03	K22640	CYP92C6	map00904	hypothetical protein CFC21_070157 [Triticum aestivum]
TraesCS5D03G0181600	MS2_VS_WS2	2.19	1.13079	1.98165e-05	9.30111e-05	yes	up	1.11667	0.553333	K22640	CYP92C6	map00904	trimethyltridecatetraene synthase [Aegilops tauschii subsp. strangulata]
TraesCS4D03G0198800LC	MS2_VS_WS2	47.557	5.57159	5.51347e-27	1.00926e-25	yes	up	4.63667	0.0766667	K22857;K04121	EEF1AKMT4;E4.2.3.19	map00904	hypothetical protein CFC21_010889, partial [Triticum aestivum]

## Sheet: S6
Table S6 Differential expression of other hormone-related genes
Gene_id	MS1	WS1	MS2	WS2	KO_name	Category
TraesCS6B03G0542500	0.013333	0.013333	0.346667	0.036667	CYP734A1, BAS1	Brassinosteroid
TraesCS6A03G0440900	0	0	0.04	0.073333	CYP734A1, BAS1
TraesCS2A03G0027900	0.296667	0.376667	0.11	0.053333	CYP85A1, BR6OX1
TraesCS2A03G0029200	3.92667	1.81333	0.05	0.01	CYP85A1, BR6OX1
TraesCS4B03G0638000	0.526667	0.603333	0.283333	1.55333	CYP90B, DWF4
TraesCS4D03G0567600	0.39	0.156667	0.11	0.31	CYP90B, DWF4
TraesCS2B03G1483900	1.88333	1.32333	2.90333	10.9667	CYP92A6
TraesCS5D03G0509300	0.343333	0.236667	1.65333	0.073333	CYP92A6
TraesCS6D03G0130700	0.13	0.08	0.136667	0.306667	CYP92A6
TraesCS5A03G0546100	0.24	0.643333	10.36	9.8	CYP92A6
TraesCS5B03G0549500	0.046667	0.22	0.363333	0.766667	CYP92A6
TraesCS5B03G0555800	0.346667	1.01333	4.33667	2.13	CYP92A6
TraesCS3A03G0869900	2.47667	2.35	4.33	1.23	DET2
TraesCS3B03G0993100	1.61333	1.08667	1.12667	0.16	DET2
TraesCS3D03G0796800	3.49333	2.33333	2.79	0.53	DET2
TraesCS2D03G0418200	7.39333	7.23	0.806667	0.26	BZR1_2
TraesCS3B03G0838800LC	0.15	0	0	0	BZR1_2
TraesCS5B03G0438800LC	0	0.136667	0	0.643333	BZR1_2
TraesCS5A03G0437000	1.86	2.08333	0.073333	0	CYCD3
TraesCS2D03G0973000	0.566667	0.62	0.443333	0.07	TCH4
TraesCS5A03G0644800	0	0	0	0.043333	BIN2
TraesCS3B03G1371800	1.08333	0.43	0.016667	0.016667	BRI1
TraesCS2A03G0984100	0.413333	1.04667	1.72	2.35	CISZOG	Cytokinins
TraesCS2A03G0984200	0.293333	0.04	0.006667	0.123333	CISZOG
TraesCS2B03G0364300LC	0.406667	0.186667	0.073333	0.433333	CISZOG
TraesCS2B03G1092500	0.693333	0.073333	0.783333	3.32667	CISZOG
TraesCS2B03G1092600	0.126667	0.01	0.15	0.746667	CISZOG
TraesCS2B03G1092800	0.693333	0.026667	0.01	0.053333	CISZOG
TraesCS2B03G1255600	0.143333	0	0	0	CISZOG
TraesCS2D03G0272600	0.106667	0.17	0.106667	0.403333	CISZOG
TraesCS2D03G0922900LC	0.05	0.04	0.276667	0.92	CISZOG
TraesCS2D03G1060900	0.223333	0.193333	0.02	0	CISZOG
TraesCS7A03G1134800	1.51667	0.013333	0.043333	0.006667	CISZOG
TraesCS7B03G0993300	0.263333	0	0	0	CISZOG
TraesCS7D03G1080100	0.656667	0.08	0.063333	0.053333	CISZOG
TraesCS3A03G0763900	0.263333	0.093333	0.57	0.6	CKX
TraesCS3A03G1128900	0.006667	0.016667	0.113333	0	CKX
TraesCS3B03G0876900	0.14	0.06	0.053333	0.266667	CKX
TraesCS3D03G0705800	0.243333	0.046667	0.13	0.186667	CKX
TraesCS3D03G1050800	0.053333	0.013333	0.066667	0.386667	CKX
TraesCS7A03G1307300	0.836667	2.19667	2.14	4.16	CKX
TraesCS1B03G0888100	0.87	0.36	0.02	0	IPT
TraesCS3A03G0669200	0.133333	0.21	0.696667	0.1	IPT
TraesCS3B03G0764800LC	0.046667	0.043333	0.296667	0	IPT
TraesCS3B03G0764900	0.013333	0.023333	0.503333	0.08	IPT
TraesCS3D03G0610600	0.046667	0.07	0.336667	0.026667	IPT
TraesCS5D03G1039200	0	0.29	7.29	4.99333	IPT
TraesCS5D03G0497500	0	0.006667	0.246667	0.053333	CYP735A
TraesCS7B03G1306800	0.566667	1.18	0.556667	0.84	miaA, TRIT1
TraesCS1A03G0288300	2.74	2.69	2.29	0.503333	UGT73C
TraesCS2D03G0016700	0.85	0.113333	0	0	UGT73C
TraesCS3A03G0275800	0.686667	0.32	0.566667	0.69	UGT73C
TraesCS3B03G0345500	1.84333	0.413333	0.403333	0.613333	UGT73C
TraesCS5D03G1151900	0.47	0.683333	0.62	1.76333	UGT73C
TraesCS6A03G0442300	0.376667	0.103333	1.19667	0.82	UGT73C
TraesCS6B03G0541200	0.33	0.246667	0.48	0.24	UGT73C
TraesCS6D03G0372800	0.326667	0.223333	0.37	0.163333	UGT73C
TraesCS7A03G0441600	2.79	2.17	12.9367	6.95333	UGT73C
TraesCS7D03G0427600	5.05667	4.84333	13.9933	1.67	UGT73C
TraesCS6D03G0142300	2.93667	1.22667	0.153333	0.213333	AHP
TraesCS7A03G0645300LC	1.19	0.243333	0.273333	0.363333	AHP
TraesCS4B03G0503700	10.51	9.49333	1.42	0.47	ARR-A
TraesCS2A03G0515500	1.1	0.033333	0.98	0	ARR-B
TraesCS7A03G0343900	0.003333	0.91	0.01	6.19333	ARR-B
TraesCS7A03G1219200	0	0	0	0.153333	ARR-B
TraesCS3A03G0894700	0.423333	1.02333	2.92667	4.49667	ABF	Abscisic acid
TraesCS3D03G0743500	1.23667	0.993333	0.97	0.51	ABF
TraesCS7A03G0403400	2.02667	2.27	1.65	0.826667	ABF
TraesCS1B03G1271100	0.13	0.25	0.076667	0.17	PP2C
TraesCS3A03G0611800	1.31	0.46	3.39667	1.9	PP2C
TraesCS3A03G0639700	1.78667	1.12	4.64	2.10667	PP2C
TraesCS4A03G0193400	1.15	0.52	5.50667	4.47667	PP2C
TraesCS4B03G0581000	0.86	0.1	1.36	0.386667	PP2C
TraesCS4D03G0498700LC	1.43	0.563333	0.26	0.25	PP2C
TraesCS4D03G0515700	0.796667	0.346667	2.79333	1.26667	PP2C
TraesCS5D03G0449300	3.30667	2.26333	8.23333	4.42333	PP2C
TraesCS7A03G0510900LC	0.053333	0.1	0.016667	0.126667	PP2C
TraesCS1D03G0710000	0.066667	0.406667	0	0	PYL
TraesCS4A03G0235000	0.243333	0.763333	0.166667	0.513333	PYL
TraesCS4D03G0474100	0	0.273333	0	0.126667	PYL
TraesCS1A03G0569000	1.21	2.27667	11.9233	0.953333	SnRK2
TraesCS1B03G0660400	0.286667	0.103333	1.41	0.346667	SnRK2
TraesCS1B03G0660500	0.946667	2.98667	18.1767	2.38667	SnRK2
TraesCS2A03G1152100	0	0	0.023333	0	SnRK2
TraesCS2A03G1348400	9.54333	3.44667	1.59	1.41667	SnRK2
TraesCS3A03G0900700	17.0933	30.21	16.2067	34.9167	SnRK2
TraesCS5A03G0177100	1.40667	0.49	5.5	5.28	SnRK2
TraesCS7A03G1312000	0.03	0.11	0	0.046667	SnRK2
TraesCS2A03G0715200	0.203333	0.01	0.016667	0	JAZ	Jasmonic acid
TraesCS2B03G0472100	48.4333	31.9667	37.2367	19.2467	JAZ
TraesCS4A03G0013400	4.08	1.23667	1.04	0.056667	JAZ
TraesCS4B03G0780100	0.23	0.146667	0.15	0.09	JAZ
TraesCS4B03G0780200	7.02667	2.61333	3.22333	1.48	JAZ
TraesCS4B03G0941100	0	0.043333	0	0	JAZ
TraesCS4D03G0700600	4.99	1.55333	0.91	0.39	JAZ
TraesCS5A03G0549300	11.5467	1.75	0.316667	0.026667	JAZ
TraesCS5B03G0542400	16.4	6.88	5.30667	4.31333	JAZ
TraesCS5B03G0558800	1.99667	0.273333	0.006667	0.013333	JAZ
TraesCS5D03G0513000	7.34	0.71	0.013333	0	JAZ
TraesCS7B03G0284200	1.08333	0.466667	1.85667	2.15	JAZ
TraesCS7D03G0456500	0.306667	0.013333	0.063333	0	JAZ
TraesCS2A03G1359700	0.05	0	0	0.043333	NPR1	Sallcylic acid
TraesCS3B03G0287300	0.14	0.03	0	0.03	NPR1
TraesCS3B03G1337900	0.75	1.27	0.126667	0.03	NPR1
TraesCS3D03G0222000	0.253333	0.016667	0.063333	0.086667	NPR1
TraesCS3D03G1071000	0.483333	0.816667	0.146667	0.02	NPR1
TraesCS5A03G0381200	0.033333	0.106667	0	0	NPR1
TraesCS5B03G0369500	0.006667	0.2	0	0	NPR1
TraesCS5D03G0350400	0.126667	0.72	0.02	0.006667	NPR1
TraesCS7D03G0041900	0.78	0.176667	0.096667	0.133333	NPR1
TraesCS5A03G0484700	2.00667	0	0.086667	0.96	PR1
TraesCS5B03G0483900	1.63667	0	0.19	0.976667	PR1
TraesCS5D03G0980700	0.123333	0	0.426667	1.89	PR1
TraesCS7A03G0469300	0.95	0	0	0	PR1
TraesCS7A03G0469500	0.473333	0.01	0	0.523333	PR1
TraesCS7B03G0177200LC	1.33333	0	0	0	PR1
TraesCS7B03G0275300	2.84667	0.046667	0.186667	1.56333	PR1
TraesCS7B03G0275900	10.2	0	0	0	PR1
TraesCS7B03G0276600	5.33667	0	0	0	PR1
TraesCS7D03G0362800	4.49333	0	0.216667	2.92667	PR1
TraesCS7D03G0450000	6.48667	0.063333	0	0.696667	PR1
TraesCS7D03G0450100	2.58	0	0.203333	0.53	PR1
TraesCS1A03G0698700	0	0.016667	0	0	TGA
TraesCS1B03G0795400	0.026667	0.013333	0	0.003333	TGA
TraesCS1D03G0663600	0.013333	0.006667	0.013333	0.05	TGA
TraesCS4A03G0497300	0	0	0.113333	0.433333	TGA
TraesCS4A03G0497400LC	0.016667	0	0	0.036667	TGA
TraesCS5A03G0465500	0.116667	0.17	5.04	0.44	TGA
TraesCS5B03G0460900LC	0.113333	0.066667	0.243333	0.34	TGA
TraesCS5D03G0430300	0.08	0.69	2.26	0.79	TGA
TraesCS6A03G0407100	0	0.046667	0.306667	0.033333	TGA
TraesCS6B03G0497000	0.02	0.146667	0.75	0.533333	TGA
TraesCS6D03G0343300	0.023333	0.233333	3.16667	1.09	TGA

## Sheet: S7
Table S7 Primers for quantitative real-time polymerase chain reaction
Gene ID	Primer
TraesCS2D03G0410100	AGGGAGGAAGAAGACGACGA
	TCAGTCGACAACCAAGCGAA
TraesCS4B03G0327500	AGATTCTGTGGCCGTGGAAG
	ACGCTGGAGATTGGGTTCTG
TraesCS2D03G0356600	GAGGCGGATGAAGTCAGGAC
	ACCCTAGATCCGCTTGCAAA
TraesCS2D03G0079000	CCTACAACTACTGCCGCTGG
	TCATTTGCCACATTTGCCGC
TraesCS2D03G1171600	CTCTTGCGTCTCCTCTCGTC
	GAGCCACGTGTATCATCCGT
TraesCS2D03G1182700	ACCTAACCCCCTTCTCCCAA
	TGTACTGGTGTGGTGTGGTG
